# Supplementary material for: Effect of Biogenic Silver Nanoparticles on the Quorum-Sensing System of Pseudomonas aeruginosa PAO1 and PA14
Source: Microorganisms. 2022 Aug 30;10(9):1755. doi: 10.3390/microorganisms10091755 (PMC9504124; doi:10.3390/microorganisms10091755)
Supplement: Supplementary file 1 [file microorganisms-10-01755-s001.zip]

Archive with 1 entries (1 files):
- microorganisms-1850931-supplementary.pdf
